# Supplementary material for: Detecting the Hydrogen Bond Cooperativity in a Protein β-Sheet by H/D Exchange
Source: Int J Mol Sci. 2022 Nov 26;23(23):14821. doi: 10.3390/ijms232314821 (PMC9740688; doi:10.3390/ijms232314821)
Supplement: Supplementary file 1 [file ijms-23-14821-s001.zip]

Archive with 1 entries (1 files):
- ijms-2023090-supplementary.pdf
